# Supplementary material for: Range and niche expansion through multiple interspecific hybridization: a genotyping by sequencing analysis of Cherleria (Caryophyllaceae)
Source: BMC Ecol Evol. 2021 Mar 10;21:40. doi: 10.1186/s12862-020-01721-5 (PMC7945309; doi:10.1186/s12862-020-01721-5)
Supplement: Supplementary file 1 — Additional file 1. Number of reads per individual. Detailed information on each individual including batch, total number of reads, number of unique reads, and whether they were excluded from the final analysis due to insufficient read depth. [file 12862_2020_1721_MOESM1_ESM.txt]

IndName	Batch	NumReads	UniqReads	Excluded
BA231_1	Moore11	306128	61531
BA231_10	Moore11	601222	100089
BA231_2	Moore11	1022428	155162
BA231_3	Moore11	2487281	319375
BA231_7	Moore11	1569621	223023
BA232_1	Moore11	3883652	463064
BA232_2	Moore11	801659	132223
BA232_3	Moore11	3254315	405622
BA232_4	Moore10	810962	84961
BA232_5	Moore11	815817	126916
BA232_6	Moore11	363308	69524
CA217_1	Moore1	708858	92540
CA217_10	Moore1	1313533	145520
CA217_3	Moore1	1042883	127856
CA217_5	Moore1	1598780	170074
CA217_7	Moore1	949528	115120
CA233_1	Moore11	2275489	298228
CA233_3	Moore11	3676702	441975
CA233_4	Moore11	2159257	282675
CA233_5	Moore11	3518477	403958
CA233_7	Moore11	3291294	382582
CA48_1	Moore3	2074427	188887
CA48_11	Moore3	2928921	271580
CA48_3	Moore3	2229806	203051
CA48_5	Moore3	1747868	165547
CA48_9	Moore3	1496725	137877
CA53_1	Moore12	3263366	399020	x
CA64_1	Moore6	527763	124732
CA64_10	Moore6	1376061	305488
CA64_15	Moore6	1546749	342309
CA64_20	Moore6	951405	212660
CA64_5	Moore6	879570	191484
DI230_1	Moore1	1214354	117614
DI230_3	Moore1	1418650	137453
DI230_5	Moore1	1053347	106260
DI230_6	Moore1	996825	101548
DI230_7	Moore1	641596	75520
DO222_1	Moore1	831965	94002
DO222_2	Moore1	456891	56259
GA223_1	Moore10	1319099	132448
GA223_2	Moore10	1943699	177642
GA223_3	Moore10	2093218	186326
GA223_4	Moore10	1895514	175671
GA223_5	Moore10	1923166	174909
GA224_1	Moore10	1104128	115500
GA224_2	Moore10	2261049	198991
GA224_3	Moore10	740355	80717
GA224_4	Moore10	67091	15819	x
GA224_5	Moore10	1695623	159253
GA226_1	Moore10	1586660	151661
GA226_2	Moore10	1647158	155427
GA226_3	Moore10	883019	91309
GA226_4	Moore10	1802234	164848
GA226_5	Moore10	1768609	157202
GA227_1	Moore10	1960392	177389
GA227_2	Moore10	1260095	120430
GA227_3	Moore10	1574795	146183
GA227_4	Moore10	1152513	116997
GA228_1	Moore10	1101941	107796
GA228_2	Moore10	789676	86382
GA228_3	Moore10	1173095	117227
GA228_4	Moore10	1106380	109700
GA228_5	Moore10	8967450	599599
LB237_1	Moore11	1830678	254146
LB237_2	Moore11	2150060	285892
LB237_3	Moore11	2298468	298195
LB237_4	Moore11	311884	76444
LB237_5	Moore11	2208225	286311
LL218_1	Moore1	918149	110837
LL218_2	Moore1	853680	103499
LL218_3	Moore1	819742	104194
LL218_4	Moore1	12749	4672	x
LL218_6	Moore1	994504	119607
LL219_1	Moore1	903348	104484
LL219_2	Moore1	606699	75790
LL219_3	Moore1	268689	41270
LL220_1	Moore1	1298092	145190
LL220_2	Moore1	1123754	129539
LL220_4	Moore1	529289	71291
LL220_6	Moore1	638509	82378
LL220_7	Moore1	854136	102822
LL273_1	Moore12	3813436	459387
LL273_2	Moore12	2886602	370314
LL273_4	Moore12	4985483	568028
LL273_5	Moore12	3477352	419558
LL273_7	Moore11	2472859	328695
LL40_1	Moore2	2831845	278987
LL40_10	Moore2	1025560	116156
LL40_15	Moore2	1930612	189373
LL40_20	Moore2	1448005	142399
LL40_5	Moore2	2991343	266491
LL41_1	Moore2	1600799	177037
LL41_2	Moore2	451163	71269
LL41_3	Moore2	547789	79266
LL41_5	Moore2	417074	68545
LL41_7	Moore2	627044	86050
LL42_1	Moore2	493514	73207
LL42_10	Moore2	256489	43288
LL42_15	Moore2	173041	32862
LL42_20	Moore2	297057	45729
LL42_5	Moore2	527776	73748
LL47_1	Moore3	974501	108461
LL47_10	Moore3	2230266	206913
LL47_15	Moore3	1621484	158914
LL47_20	Moore3	1896259	181901
LL47_5	Moore3	1646702	166783
LL49_1	Moore3	1821224	175549
LL49_13	Moore3	4869373	464088
LL49_17	Moore3	5086254	542936
LL49_5	Moore3	2878895	248348
LL49_9	Moore3	679336	87012
LL55_1	Moore4	2987422	199262
LL55_10	Moore4	1118134	93374
LL55_15	Moore4	2220649	181247
LL55_20	Moore4	1540080	144998
LL55_5	Moore4	2763296	180907
LL62_1	Moore5	1756427	170395
LL62_2	Moore5	178234	35288
LL62_3	Moore5	2265866	207848
LL62_5	Moore5	25312	11281	x
LL62_7	Moore5	1229113	125856
LL65_1	Moore6	838441	205945
LL65_10	Moore6	242523	82140
LL65_14	Moore6	105462	35039
LL65_17	Moore6	350308	99929
LL65_5	Moore6	481676	130276
LL66_1	Moore6	1301697	296150
LL66_10	Moore6	203779	65033
LL66_15	Moore6	743501	173001
LL66_20	Moore6	215	207	x
LL66_5	Moore6	1304685	393666
LL67_1	Moore6	923825	195255
LL67_10	Moore6	770216	183446
LL67_15	Moore6	935270	216928
LL67_20	Moore6	1067669	233980
LL67_21	Moore6	666188	149316
LL68_1	Moore6	731293	174503
LL68_10	Moore6	479482	106021
LL68_15	Moore6	861084	192244
LL68_20	Moore6	1215759	268760
LL68_5	Moore6	262315	72860
LL85_1	Moore8	783766	148344
LL85_10	Moore8	6831	4357	x
LL85_15	Moore8	2130075	283195
LL85_20	Moore8	428223	83817
LL85_5	Moore8	4002543	515551
LL86_1	Moore8	2495711	312939
LL86_10	Moore8	5952	3880	x
LL86_15	Moore8	3484640	388459
LL86_20	Moore8	1116546	164592
LL86_5	Moore8	2008573	263825
LL88_1	Moore8	657991	113426
LL88_10	Moore8	20931	9796	x
LL88_15	Moore8	1272500	187399
LL88_20	Moore8	2382433	304978
LL88_5	Moore8	147366	35630
LL89_1	Moore9	527713	117997
LL89_11	Moore9	1482480	310249
LL89_16	Moore9	570836	143112
LL89_21	Moore9	764222	160211
LL89_6	Moore9	280535	72153
LL92_1	Moore9	3812	2872	x
LL92_10	Moore9	1934759	389431
LL92_15	Moore9	784523	157727
LL92_20	Moore9	2207353	433990
LL92_5	Moore9	100095	36441
LL95_1	Moore12	542282	92276
LL95_2	Moore12	3472352	443968
LL96_1	Moore9	995588	228421
LL96_10	Moore9	165925	57542
LL96_15	Moore9	763504	154401
LL96_20	Moore9	301307	75859
LL96_5	Moore9	1226752	281634
LL98_1	Moore9	569489	117788
LL98_10	Moore9	312984	81498
LL98_15	Moore9	568182	133024
LL98_20	Moore9	332580	77187
LL98_5	Moore9	670317	148681
LL99_1	Moore9	704806	154780
LL99_13	Moore9	698558	147606
LL99_20	Moore9	441400	102118
LL99_3	Moore9	343741	80733
LL99_5	Moore9	387335	79801
LN38_1	Moore2	1239269	139365
LN38_10	Moore2	1471095	176333
LN38_17	Moore2	2943631	274949
LN38_18	Moore2	957736	117336
LN38_20	Moore2	2257005	238857
LN39_1	Moore2	1319036	161726
LN39_10	Moore2	1913913	197417
LN39_15	Moore2	692769	87367
LN39_20	Moore2	2381683	247789
LN39_5	Moore2	1659092	171118
LN54_1	Moore4	1275498	107985
LN54_10	Moore4	1160679	99649
LN54_15	Moore4	1054749	90676
LN54_20	Moore4	632642	80678
LN54_5	Moore4	1458736	130179
LN56_1	Moore4	2289503	204722
LN56_10	Moore4	1945480	175612
LN56_15	Moore4	1692938	154296
LN56_20	Moore4	1993255	179990
LN56_5	Moore4	2105326	206770
LN57_1	Moore4	2034944	174163
LN57_3	Moore4	1144149	106680
LN57_5	Moore4	1390118	132527
LN57_7	Moore4	1179331	120949
LN57_9	Moore4	303386	42506
LN58_1	Moore5	2380537	229006
LN58_10	Moore5	4487085	402029
LN58_15	Moore5	1785057	194789
LN58_20	Moore5	1175224	154372
LN58_5	Moore5	2300022	213116
LN59_1	Moore5	611709	101020
LN59_10	Moore5	282195	49212
LN59_3	Moore5	525505	86853
LN59_5	Moore5	520445	67064
LN59_7	Moore5	26461	9079	x
LN60_1	Moore5	7666628	556459
LN60_13	Moore5	2940569	239214
LN60_19	Moore5	2034526	185032
LN60_4	Moore5	13912	8915	x
LN60_7	Moore5	2035383	209419
LN61_1	Moore5	744895	91365
LN61_10	Moore5	2605595	219794
LN61_15	Moore5	2885712	233668
LN61_20	Moore5	2041089	182375
LN61_5	Moore5	314827	60902
LN71_1	Moore7	729301	126789
LN71_10	Moore7	730371	145043
LN71_15	Moore7	2020149	326545
LN71_21	Moore7	4178090	511920
LN71_5	Moore7	674863	118752
LN72_1	Moore7	236170	80341
LN72_10	Moore7	1460394	293878
LN72_15	Moore7	3150974	413001
LN72_20	Moore7	9111	5221	x
LN72_5	Moore7	3562	2486	x
LN74_1	Moore7	1688873	283958
LN74_10	Moore7	1635779	253059
LN74_15	Moore7	2400389	317122
LN74_20	Moore7	3029096	409346
LN74_5	Moore7	4643715	622739
LN76_1	Moore7	816353	133578
LN76_10	Moore7	710878	143671
LN76_15	Moore7	70930	23547	x
LN76_20	Moore7	535292	113190
LN76_5	Moore7	3383602	463168
LN77_1	Moore7	1845940	305421	x
LN77_10	Moore7	1778422	283039
LN77_12	Moore7	434521	99955
LN77_5	Moore7	5358	3652	x
LN77_9	Moore7	16162	8600	x
LN79_1	Moore8	1244035	176166
LN79_10	Moore8	6151225	622498
LN79_15	Moore8	3998729	456313
LN79_20	Moore8	353055	69438
LN79_5	Moore8	2053141	260619
LN80_1	Moore8	1025262	141421
LN80_10	Moore8	619881	100154
LN80_15	Moore8	624457	108200
LN80_20	Moore8	1856751	244294
LN80_5	Moore8	2390650	283857
LO50_1	Moore3	5491779	491414
LO50_3	Moore3	4511473	429658
LO50_5	Moore3	2586177	268157
LO50_7	Moore3	2654626	303519
LO50_9	Moore3	3151761	318531
LO51_1	Moore3	1853367	200409
LO51_15	Moore3	2932255	302467
LO51_19	Moore3	1023101	125753
LO51_4	Moore3	1946764	217579
LO51_9	Moore3	4144158	397950
LO52_1	Moore4	930779	82838
LO52_10	Moore4	1845382	145081
LO52_15	Moore4	1298455	105348
LO52_20	Moore4	1298612	118654
LO52_5	Moore4	1695853	131852
PA229_1	Moore12	5416076	544786
PA5_15	Moore12	175880	37255
PA6_4	Moore12	234001	46686
PA7_12	Moore12	4412410	458290
PA8_13	Moore12	51129	16831	x
PA9_12	Moore12	1044497	138720
SE152_1	Moore12	2702694	366091
SE46_1	Moore12	489697	106009
WE2_12	Moore11	311917	58796
WE2_13	Moore11	306382	55699
WE2_14	Moore11	984291	137566
WE2_15	Moore11	170212	38428
