# Supplementary material for: Range and niche expansion through multiple interspecific hybridization: a genotyping by sequencing analysis of Cherleria (Caryophyllaceae)
Source: BMC Ecol Evol. 2021 Mar 10;21:40. doi: 10.1186/s12862-020-01721-5 (PMC7945309; doi:10.1186/s12862-020-01721-5)
Supplement: Supplementary file 2 — Additional file 2. Proportion of exhaustive D-statistic tests showing hybridization between different groups of populations. Tests were based on the topology of the SVD-Quartets (SVDQ, Fig. S5) and RAxML (RAxML, Fig. S1) trees based on the Population dataset. Population codes follow Table 1. Taxon codes are as follows: BA: C. baldaccii, CA: C. capillacea, GA: C. garckeana, LL: C. laricifolia subsp. laricifolia, LN: C. langii, LO: C. laricifolia subsp. ophiolitica, PA: C. parnonia, and WE: C. wettsteinii. No results were shown for C. dirphya, C. doerfleri, C. rupestris, or C. sedoides, as < 5% of these tests were significant in all cases. [file 12862_2020_1721_MOESM2_ESM.txt]

abbreviation	BA-SVDQ	BA-RAxML	CA-SVDQ	CA-RAxML	GA-SVDQ	GA-RAxML	LN-SVDQ	LN-RAxML	LL/LO-SVDQ	LL/LO-RAxML	PA-SVDQ	PA-RAxML	PA/WE-SVDQ	PA/WE-RAxML
BA231									0.020442219440968	0.040685224839401
BA232							0		0.010964912280702	0
CA217					0.005714285714286		0	0.041359467721633	0	0
CA233					0		0.012209302325581	0.011170212765958	0	0
CA48					0.224719101123595		0	0.053048012947312	0.061249347485645	0.012658227848101
CA64					0.131428571428571		0	0.061140819964349	0.040794417606012	0.014705882352941
GA223			0.110047846889952						0.107323232323232	0.090029041626331	0.066889632107023	0.05952380952381	0.014814814814815
GA224			0.162679425837321						0.101010101010101	0.084220716360116	0.060200668896321	0.053571428571429	0.088888888888889
GA226			0.076923076923077						0.078880407124682	0.064579256360078	0	0	0
GA227			0.092233009708738						0.156862745098039	0.093649085037675	0.062091503267974	0.055882352941177	0.037037037037037
GA228			0.174757281553398						0.121212121212121	0.085037674919268	0.094771241830065	0.085294117647059	0.014814814814815
LN38			0.003091190108192	0.050312155710613					0.002050230650948	0.001121076233184
LN39			0.017001545595054	0.0501290084777					0.000673400673401	0.00206280082512
LN54			0.021538461538462	0.060081091043126					0.000471698113208	0.000230361667818
LN56			0	0.005959031657356					0	0
LN57			0.012102874432678	0.034887991186192					0	0
LN58			0.01963746223565	0.06963890935888					0	0.000261506276151
LN59			0.004538577912254	0.047374219610724					0	0
LN60			0.013615733736763	0.04774146162321					0	0.000904363554149
LN61			0.003076923076923	0.03121557106133					0.000471698113208	0.001125872551227
LN71			0.015128593040847	0.063532868160118					0.000763650248186	0.000900698040982
LN72			0.013595166163142	0.043701799485861					0.000380517503805	0.000452181777074
LN74			0.015455950540958	0.040396621373485					0.001537672988211	0.001566696508505
LN76			0	0.008813808299669					0	0
LN77			0.018154311649017	0.043701799485861					0	0
LN79			0.010590015128593	0.043334557473375					0	0.001130965844831
LN80			0.024653312788906	0.043109801031688					0.000479156684236	0.000261506276151
LL218	0.00123609394314	0.001801801801802	0.019524617996605	0	0	0	0.000786472670075	0.000750469043152	0	0	0	0	0
LL219	0.00123609394314	0.003603603603604	0.081494057724958	0	0	0	0.000393236335037	0.000375234521576	0	0	0	0	0
LL220	0	0.001808318264014	0.061172472387426	0	0	0	0	0	0	0	0	0	0
LL273	0.004201680672269	0.011627906976744	0.058002936857562	0.166666666666667	0	0	0	0	0	0.009590235396687	0.011538461538462	0.011538461538462	0.088888888888889
LL40	0.004264392324094	0.053859964093357	0.02496328928047	0.058823529411765	0.128	0.098159509202454	0	0	0.009966777408638	0.034519956850054	0.015625	0.017937219730942	0
LL41	0.00974930362117	0.010309278350516	0.04035216434336	0	0	0	0	0	0	0.00755033557047	0.004016064257028	0.00390625	0
LL42	0.009216589861751	0.022680412371134	0	0	0.016528925619835	0.014778325123153	0	0	0.014814814814815	0.01761744966443	0.056224899598394	0.0546875	0.066666666666667
LL47	0.016627078384798	0.057309941520468	0.032679738562092	0	0.125	0.057142857142857	0	0	0	0.053740779768177	0.008333333333333	0.008	0.088888888888889
LL49	0.008928571428571	0.051873198847262	0.055800293685756	0	0.1015625	0.048543689320388	0.00093808630394	0.000335008375209	0.018939393939394	0.042025862068966	0.154761904761905	0.15	0.133333333333333
LL55	0	0	0.090975788701394	0	0	0	0	0	0	0	0	0	0
LL62	0	0	0.011747430249633	0	0	0	0	0	0	0	0	0	0
LL65	0.009234828496042	0.020571428571429	0.023089171974522	0	0.179487179487179	0.108333333333333	0	0	0.021834061135371	0.017708333333333	0.033898305084746	0.032520325203252	0.044444444444445
LL66	0.013833992094862	0.033142857142857	0.042993630573248	0	0.085470085470086	0.05	0	0	0.026315789473684	0.034375	0.03862660944206	0.036585365853659	0.044444444444445
LL67	0.004484304932735	0.011566771819138	0.05812101910828	0.083333333333333	0	0.004854368932039	0	0	0.030075187969925	0.013089005235602	0.103004291845494	0.092307692307692	0.133333333333333
LL68	0.007905138339921	0.057291666666667	0.05812101910828	0	0.116666666666667	0.066390041493776	0	0	0.035087719298246	0.056429232192415	0.008333333333333	0.008	0.022222222222222
LL85	0.008264462809917	0.04093567251462	0.018355359765051	0	0.248	0.165714285714286	0.001845018450185	0.005448601525608	0	0.036880927291886	0.0390625	0.04	0.044444444444445
LL86	0.013452914798206	0.054437869822485	0.01540719002201	0	0.008064516129032	0.00609756097561	0	0	0.029940119760479	0.051502145922747	0	0	0.044444444444445
LL88	0	0	0.052159739201304	0	0	0	0	0	0	0	0	0	0
LL89	0.015202702702703	0.025974025974026	0.014669926650367	0	0.060344827586207	0.02247191011236	0	0	0	0.023517382413088	0.042918454935622	0.04	0
LL92	0.006012024048096	0.048958333333333	0.054936305732484	0	0.179487179487179	0.12448132780083	0	0	0.021834061135371	0.047178538390379	0.067796610169492	0.064	0.088888888888889
LL95	0.009478672985782	0.057579318448884	0.015522875816994	0.058823529411765	0.05	0.024539877300614	0	0	0	0.052858683926645	0.020833333333333	0.017937219730942	0
LL96	0.013972055888224	0.050528789659225	0.011942675159236	0	0.166666666666667	0.096385542168675	0	0	0.021929824561404	0.050646551724138	0.0125	0.004424778761062	0.066666666666667
LL98	0.007782101167315	0.016451233842538	0.009544787077827	0	0.088	0.066265060240964	0	0	0.026627218934911	0.016163793103448	0.122529644268775	0.132743362831858	0.155555555555556
LL99	0.002020202020202	0	0.002936857562408	0	0	0	0	0	0	0	0	0	0
LO50	0	0.034334763948498	0.036020583190395	0.083333333333333	0.022727272727273	0.090909090909091	0.00462962962963	0.003916449086162	0.018248175182482	0.025613660618997	0.075471698113208	0.155555555555556	0.4
LO51	0	0.01067615658363	0.018867924528302	0	0.068181818181818	0.090909090909091	0	0	0.014598540145985	0.023201856148492	0	0	0.2
LO52	0	0	0.033613445378151	0	0	0	0	0	0	0	0	0	0
PA5					0.055652173913044	0.050078247261346			0.064439140811456	0.066508313539192
PA6					0.06457242582897	0.057902973395931			0.070626003210273	0.067729083665339
PA7					0.058510638297872	0.051643192488263			0.055374592833876	0.05938242280285
PA9					0.055652173913044	0.050314465408805			0.060509554140127	0.060483870967742
PA229					0.066086956521739	0.059467918622848			0.051710421638823	0.049881235154394
PA5/WE					0.059259259259259				0.121951219512195
PA6/WE					0.037037037037037				0.048076923076923
PA7/WE					0.02962962962963				0.066985645933014
PA9/WE					0.007407407407407				0.014150943396227
PA229/WE					0.022222222222222				0.014285714285714
WE/any PA					0.031111111111111				0.052681992337165
