# Supplementary material for: Range and niche expansion through multiple interspecific hybridization: a genotyping by sequencing analysis of Cherleria (Caryophyllaceae)
Source: BMC Ecol Evol. 2021 Mar 10;21:40. doi: 10.1186/s12862-020-01721-5 (PMC7945309; doi:10.1186/s12862-020-01721-5)
Supplement: Supplementary file 3 — Additional file 3. Voucher information and sequence accession numbers. Detailed locality information for each collection, GenBank accession numbers for nrDNA ITS and ETS sequences, and NCBI SRA accession numbers for raw GBS data. [file 12862_2020_1721_MOESM3_ESM.txt]

Taxon	IndName	ITS_GenBank	ETS_GenBank	SRA#
Cherleria baldaccii	BA231_1	KC958793	KC958725	SAMN14391292
Cherleria baldaccii	BA231_10	-	-	SAMN14391293
Cherleria baldaccii	BA231_2	-	-	SAMN14391294
Cherleria baldaccii	BA231_3	-	-	SAMN14391295
Cherleria baldaccii	BA231_7	-	-	SAMN14391296
Cherleria baldaccii	BA232_1	KC958794	KC958726	SAMN14391297
Cherleria baldaccii	BA232_2	-	-	SAMN14391298
Cherleria baldaccii	BA232_3	-	-	SAMN14391299
Cherleria baldaccii	BA232_4	-	-	SAMN14391300
Cherleria baldaccii	BA232_5	-	-	SAMN14391301
Cherleria baldaccii	BA232_6	-	-	SAMN14391302
Cherleria capillacea	CA217_1	KC958801	KC958733	SAMN14391303
Cherleria capillacea	CA217_10	-	-	SAMN14391304
Cherleria capillacea	CA217_3	-	-	SAMN14391305
Cherleria capillacea	CA217_5	-	-	SAMN14391306
Cherleria capillacea	CA217_7	-	-	SAMN14391307
Cherleria capillacea	CA233_1	KC958802	KC958734	SAMN14391308
Cherleria capillacea	CA233_3	-	-	SAMN14391309
Cherleria capillacea	CA233_4	-	-	SAMN14391310
Cherleria capillacea	CA233_5	-	-	SAMN14391311
Cherleria capillacea	CA233_7	-	-	SAMN14391312
Cherleria capillacea	CA48_1	KC958803	KC958735	SAMN14391313
Cherleria capillacea	CA48_11	-	-	SAMN14391314
Cherleria capillacea	CA48_3	-	-	SAMN14391315
Cherleria capillacea	CA48_5	-	-	SAMN14391316
Cherleria capillacea	CA48_9	-	-	SAMN14391317
Cherleria capillacea	CA53_1	KC958804	KC958736	SAMN14391318
Cherleria capillacea	CA64_1	KC958805	KC958737	SAMN14391319
Cherleria capillacea	CA64_10	-	-	SAMN14391320
Cherleria capillacea	CA64_15	-	-	SAMN14391321
Cherleria capillacea	CA64_20	-	-	SAMN14391322
Cherleria capillacea	CA64_5	-	-	SAMN14391323
Cherleria dirphya	DI230_1	KC958812	KC958743	SAMN14391324
Cherleria dirphya	DI230_3	-	-	SAMN14391325
Cherleria dirphya	DI230_5	-	-	SAMN14391326
Cherleria dirphya	DI230_6	-	-	SAMN14391327
Cherleria dirphya	DI230_7	-	-	SAMN14391328
Cherleria doerfleri	DO222_1	KC958814	KC958745	SAMN14391329
Cherleria doerfleri	DO222_2	-	-	SAMN14391330
Cherleria garckeana	GA223_1	KC958815	KC958746	SAMN14391331
Cherleria garckeana	GA223_2	-	-	SAMN14391332
Cherleria garckeana	GA223_3	-	-	SAMN14391333
Cherleria garckeana	GA223_4	-	-	SAMN14391334
Cherleria garckeana	GA223_5	-	-	SAMN14391335
Cherleria garckeana	GA224_1	KC958816	KC958747	SAMN14391336
Cherleria garckeana	GA224_2	-	-	SAMN14391337
Cherleria garckeana	GA224_3	-	-	SAMN14391338
Cherleria garckeana	GA224_4	-	-	SAMN14391339
Cherleria garckeana	GA224_5	-	-	SAMN14391340
Cherleria garckeana	GA226_1	KC958817	KC958748	SAMN14391341
Cherleria garckeana	GA226_2	-	-	SAMN14391342
Cherleria garckeana	GA226_3	-	-	SAMN14391343
Cherleria garckeana	GA226_4	-	-	SAMN14391344
Cherleria garckeana	GA226_5	-	-	SAMN14391345
Cherleria garckeana	GA227_1	KC958792	KC958724	SAMN14391346
Cherleria garckeana	GA227_2	-	-	SAMN14391347
Cherleria garckeana	GA227_3	-	-	SAMN14391348
Cherleria garckeana	GA227_4	-	-	SAMN14391349
Cherleria garckeana	GA228_1	KC958818	KC958749	SAMN14391350
Cherleria garckeana	GA228_2	-	-	SAMN14391351
Cherleria garckeana	GA228_3	-	-	SAMN14391352
Cherleria garckeana	GA228_4	-	-	SAMN14391353
Cherleria garckeana	GA228_5	-	-	SAMN14391354
Cherleria rupestris	LB237_1	KC958822	KC958751	SAMN14391355
Cherleria rupestris	LB237_2	-	-	SAMN14391356
Cherleria rupestris	LB237_3	-	-	SAMN14391357
Cherleria rupestris	LB237_4	-	-	SAMN14391358
Cherleria rupestris	LB237_5	-	-	SAMN14391359
Cherleria laricifolia subsp. laricifolia	LL218_1	KC958829	KC958758	SAMN14391360
Cherleria laricifolia subsp. laricifolia	LL218_2	-	-	SAMN14391361
Cherleria laricifolia subsp. laricifolia	LL218_3	-	-	SAMN14391362
Cherleria laricifolia subsp. laricifolia	LL218_4	-	-	SAMN14391363
Cherleria laricifolia subsp. laricifolia	LL218_6	-	-	SAMN14391364
Cherleria laricifolia subsp. laricifolia	LL219_1	MT103554	-	SAMN14391365
Cherleria laricifolia subsp. laricifolia	LL219_2	-	-	SAMN14391366
Cherleria laricifolia subsp. laricifolia	LL219_3	-	-	SAMN14391367
Cherleria laricifolia subsp. laricifolia	LL220_1	MT103555	-	SAMN14391368
Cherleria laricifolia subsp. laricifolia	LL220_2	-	-	SAMN14391369
Cherleria laricifolia subsp. laricifolia	LL220_4	-	-	SAMN14391370
Cherleria laricifolia subsp. laricifolia	LL220_6	-	-	SAMN14391371
Cherleria laricifolia subsp. laricifolia	LL220_7	-	-	SAMN14391372
Cherleria laricifolia subsp. laricifolia	LL273_1	KC958830	KC958759	SAMN14391373
Cherleria laricifolia subsp. laricifolia	LL273_2	-	-	SAMN14391374
Cherleria laricifolia subsp. laricifolia	LL273_4	-	-	SAMN14391375
Cherleria laricifolia subsp. laricifolia	LL273_5	-	-	SAMN14391376
Cherleria laricifolia subsp. laricifolia	LL273_7	-	-	SAMN14391377
Cherleria laricifolia subsp. laricifolia	LL40_1	MT103556	-	SAMN14391378
Cherleria laricifolia subsp. laricifolia	LL40_10	-	-	SAMN14391379
Cherleria laricifolia subsp. laricifolia	LL40_15	-	-	SAMN14391380
Cherleria laricifolia subsp. laricifolia	LL40_20	-	-	SAMN14391381
Cherleria laricifolia subsp. laricifolia	LL40_5	-	-	SAMN14391382
Cherleria laricifolia subsp. laricifolia	LL41_1	KC958831	KC958760	SAMN14391383
Cherleria laricifolia subsp. laricifolia	LL41_2	-	-	SAMN14391384
Cherleria laricifolia subsp. laricifolia	LL41_3	-	-	SAMN14391385
Cherleria laricifolia subsp. laricifolia	LL41_5	-	-	SAMN14391386
Cherleria laricifolia subsp. laricifolia	LL41_7	-	-	SAMN14391387
Cherleria laricifolia subsp. laricifolia	LL42_1	KF737500	-	SAMN14391388
Cherleria laricifolia subsp. laricifolia	LL42_10	-	-	SAMN14391389
Cherleria laricifolia subsp. laricifolia	LL42_15	-	-	SAMN14391390
Cherleria laricifolia subsp. laricifolia	LL42_20	-	-	SAMN14391391
Cherleria laricifolia subsp. laricifolia	LL42_5	-	-	SAMN14391392
Cherleria laricifolia subsp. laricifolia	LL47_1	MT103557	-	SAMN14391393
Cherleria laricifolia subsp. laricifolia	LL47_10	-	-	SAMN14391394
Cherleria laricifolia subsp. laricifolia	LL47_15	-	-	SAMN14391395
Cherleria laricifolia subsp. laricifolia	LL47_20	-	-	SAMN14391396
Cherleria laricifolia subsp. laricifolia	LL47_5	-	-	SAMN14391397
Cherleria laricifolia subsp. laricifolia	LL49_1	MT103558	-	SAMN14391398
Cherleria laricifolia subsp. laricifolia	LL49_13	-	-	SAMN14391399
Cherleria laricifolia subsp. laricifolia	LL49_17	-	-	SAMN14391400
Cherleria laricifolia subsp. laricifolia	LL49_5	-	-	SAMN14391401
Cherleria laricifolia subsp. laricifolia	LL49_9	-	-	SAMN14391402
Cherleria laricifolia subsp. laricifolia	LL55_1	KC958832	KC958761	SAMN14391403
Cherleria laricifolia subsp. laricifolia	LL55_10	-	-	SAMN14391404
Cherleria laricifolia subsp. laricifolia	LL55_15	-	-	SAMN14391405
Cherleria laricifolia subsp. laricifolia	LL55_20	-	-	SAMN14391406
Cherleria laricifolia subsp. laricifolia	LL55_5	-	-	SAMN14391407
Cherleria laricifolia subsp. laricifolia	LL62_1	KC958833	KC958762	SAMN14391408
Cherleria laricifolia subsp. laricifolia	LL62_2	-	-	SAMN14391409
Cherleria laricifolia subsp. laricifolia	LL62_3	-	-	SAMN14391410
Cherleria laricifolia subsp. laricifolia	LL62_5	-	-	SAMN14391411
Cherleria laricifolia subsp. laricifolia	LL62_7	-	-	SAMN14391412
Cherleria laricifolia subsp. laricifolia	LL65_1	MT103559	-	SAMN14391413
Cherleria laricifolia subsp. laricifolia	LL65_10	-	-	SAMN14391414
Cherleria laricifolia subsp. laricifolia	LL65_14	-	-	SAMN14391415
Cherleria laricifolia subsp. laricifolia	LL65_17	-	-	SAMN14391416
Cherleria laricifolia subsp. laricifolia	LL65_5	-	-	SAMN14391417
Cherleria laricifolia subsp. laricifolia	LL66_1	KC958834	KC958763	SAMN14391418
Cherleria laricifolia subsp. laricifolia	LL66_10	-	-	SAMN14391419
Cherleria laricifolia subsp. laricifolia	LL66_15	-	-	SAMN14391420
Cherleria laricifolia subsp. laricifolia	LL66_20	-	-	SAMN14391421
Cherleria laricifolia subsp. laricifolia	LL66_5	-	-	SAMN14391422
Cherleria laricifolia subsp. laricifolia	LL67_1	KC958835	KC958764	SAMN14391423
Cherleria laricifolia subsp. laricifolia	LL67_10	-	-	SAMN14391424
Cherleria laricifolia subsp. laricifolia	LL67_15	-	-	SAMN14391425
Cherleria laricifolia subsp. laricifolia	LL67_20	-	-	SAMN14391426
Cherleria laricifolia subsp. laricifolia	LL67_21	-	-	SAMN14391427
Cherleria laricifolia subsp. laricifolia	LL68_1	KC958836	KC958765	SAMN14391428
Cherleria laricifolia subsp. laricifolia	LL68_10	-	-	SAMN14391429
Cherleria laricifolia subsp. laricifolia	LL68_15	-	-	SAMN14391430
Cherleria laricifolia subsp. laricifolia	LL68_20	-	-	SAMN14391431
Cherleria laricifolia subsp. laricifolia	LL68_5	-	-	SAMN14391432
Cherleria laricifolia subsp. laricifolia	LL85_1	MT103560	MT103576	SAMN14391433
Cherleria laricifolia subsp. laricifolia	LL85_10	-	-	SAMN14391434
Cherleria laricifolia subsp. laricifolia	LL85_15	-	-	SAMN14391435
Cherleria laricifolia subsp. laricifolia	LL85_20	-	-	SAMN14391436
Cherleria laricifolia subsp. laricifolia	LL85_5	-	-	SAMN14391437
Cherleria laricifolia subsp. laricifolia	LL86_1	KC958839	KC958768	SAMN14391438
Cherleria laricifolia subsp. laricifolia	LL86_10	-	-	SAMN14391439
Cherleria laricifolia subsp. laricifolia	LL86_15	-	-	SAMN14391440
Cherleria laricifolia subsp. laricifolia	LL86_20	-	-	SAMN14391441
Cherleria laricifolia subsp. laricifolia	LL86_5	-	-	SAMN14391442
Cherleria laricifolia subsp. laricifolia	LL88_1	KC958840	KC958769	SAMN14391443
Cherleria laricifolia subsp. laricifolia	LL88_10	-	-	SAMN14391444
Cherleria laricifolia subsp. laricifolia	LL88_15	-	-	SAMN14391445
Cherleria laricifolia subsp. laricifolia	LL88_20	-	-	SAMN14391446
Cherleria laricifolia subsp. laricifolia	LL88_5	-	-	SAMN14391447
Cherleria laricifolia subsp. laricifolia	LL89_1	MT103561	-	SAMN14391448
Cherleria laricifolia subsp. laricifolia	LL89_11	-	-	SAMN14391449
Cherleria laricifolia subsp. laricifolia	LL89_16	-	-	SAMN14391450
Cherleria laricifolia subsp. laricifolia	LL89_21	-	-	SAMN14391451
Cherleria laricifolia subsp. laricifolia	LL89_6	-	-	SAMN14391452
Cherleria laricifolia subsp. laricifolia	LL92_1	MT103562	MT103577	SAMN14391453
Cherleria laricifolia subsp. laricifolia	LL92_10	-	-	SAMN14391454
Cherleria laricifolia subsp. laricifolia	LL92_15	-	-	SAMN14391455
Cherleria laricifolia subsp. laricifolia	LL92_20	-	-	SAMN14391456
Cherleria laricifolia subsp. laricifolia	LL92_5	-	-	SAMN14391457
Cherleria laricifolia subsp. laricifolia	LL95_1	KC958841	KC958770	SAMN14391458
Cherleria laricifolia subsp. laricifolia	LL95_2	-	-	SAMN14391459
Cherleria laricifolia subsp. laricifolia	LL96_1	KC958842	KC958771	SAMN14391460
Cherleria laricifolia subsp. laricifolia	LL96_10	-	-	SAMN14391461
Cherleria laricifolia subsp. laricifolia	LL96_15	-	-	SAMN14391462
Cherleria laricifolia subsp. laricifolia	LL96_20	-	-	SAMN14391463
Cherleria laricifolia subsp. laricifolia	LL96_5	-	-	SAMN14391464
Cherleria laricifolia subsp. laricifolia	LL98_1	MT103563	-	SAMN14391465
Cherleria laricifolia subsp. laricifolia	LL98_10	-	-	SAMN14391466
Cherleria laricifolia subsp. laricifolia	LL98_15	-	-	SAMN14391467
Cherleria laricifolia subsp. laricifolia	LL98_20	-	-	SAMN14391468
Cherleria laricifolia subsp. laricifolia	LL98_5	-	-	SAMN14391469
Cherleria laricifolia subsp. laricifolia	LL99_1	KC958843	KC958772	SAMN14391470
Cherleria laricifolia subsp. laricifolia	LL99_13	-	-	SAMN14391471
Cherleria laricifolia subsp. laricifolia	LL99_20	-	-	SAMN14391472
Cherleria laricifolia subsp. laricifolia	LL99_3	-	-	SAMN14391473
Cherleria laricifolia subsp. laricifolia	LL99_5	-	-	SAMN14391474
Cherleria langii	LN38_1	-	MT103575	SAMN14391475
Cherleria langii	LN38_10	-	-	SAMN14391476
Cherleria langii	LN38_17	-	-	SAMN14391477
Cherleria langii	LN38_18	-	-	SAMN14391478
Cherleria langii	LN38_20	-	-	SAMN14391479
Cherleria langii	LN39_1	KC958823	KC958752	SAMN14391480
Cherleria langii	LN39_10	-	-	SAMN14391481
Cherleria langii	LN39_15	-	-	SAMN14391482
Cherleria langii	LN39_20	-	-	SAMN14391483
Cherleria langii	LN39_5	-	-	SAMN14391484
Cherleria langii	LN54_1	MT103564	-	SAMN14391485
Cherleria langii	LN54_10	-	-	SAMN14391486
Cherleria langii	LN54_15	-	-	SAMN14391487
Cherleria langii	LN54_20	-	-	SAMN14391488
Cherleria langii	LN54_5	-	-	SAMN14391489
Cherleria langii	LN56_1	MT103565	-	SAMN14391490
Cherleria langii	LN56_10	-	-	SAMN14391491
Cherleria langii	LN56_15	-	-	SAMN14391492
Cherleria langii	LN56_20	-	-	SAMN14391493
Cherleria langii	LN56_5	-	-	SAMN14391494
Cherleria langii	LN57_1	MT103566	-	SAMN14391495
Cherleria langii	LN57_3	-	-	SAMN14391496
Cherleria langii	LN57_5	-	-	SAMN14391497
Cherleria langii	LN57_7	-	-	SAMN14391498
Cherleria langii	LN57_9	-	-	SAMN14391499
Cherleria langii	LN58_1	MT103567	-	SAMN14391500
Cherleria langii	LN58_10	-	-	SAMN14391501
Cherleria langii	LN58_15	-	-	SAMN14391502
Cherleria langii	LN58_20	-	-	SAMN14391503
Cherleria langii	LN58_5	-	-	SAMN14391504
Cherleria langii	LN59_1	MT103568	-	SAMN14391505
Cherleria langii	LN59_10	-	-	SAMN14391506
Cherleria langii	LN59_3	-	-	SAMN14391507
Cherleria langii	LN59_5	-	-	SAMN14391508
Cherleria langii	LN59_7	-	-	SAMN14391509
Cherleria langii	LN60_1	KC958824	KC958753	SAMN14391510
Cherleria langii	LN60_13	-	-	SAMN14391511
Cherleria langii	LN60_19	-	-	SAMN14391512
Cherleria langii	LN60_4	-	-	SAMN14391513
Cherleria langii	LN60_7	-	-	SAMN14391514
Cherleria langii	LN61_1	KC958825	KC958754	SAMN14391515
Cherleria langii	LN61_10	-	-	SAMN14391516
Cherleria langii	LN61_15	-	-	SAMN14391517
Cherleria langii	LN61_20	-	-	SAMN14391518
Cherleria langii	LN61_5	-	-	SAMN14391519
Cherleria langii	LN71_1	MT103569	-	SAMN14391520
Cherleria langii	LN71_10	-	-	SAMN14391521
Cherleria langii	LN71_15	-	-	SAMN14391522
Cherleria langii	LN71_21	-	-	SAMN14391523
Cherleria langii	LN71_5	-	-	SAMN14391524
Cherleria langii	LN72_1	MT103570	-	SAMN14391525
Cherleria langii	LN72_10	-	-	SAMN14391526
Cherleria langii	LN72_15	-	-	SAMN14391527
Cherleria langii	LN72_20	-	-	SAMN14391528
Cherleria langii	LN72_5	-	-	SAMN14391529
Cherleria langii	LN74_1	MT103571	-	SAMN14391530
Cherleria langii	LN74_10	-	-	SAMN14391531
Cherleria langii	LN74_15	-	-	SAMN14391532
Cherleria langii	LN74_20	-	-	SAMN14391533
Cherleria langii	LN74_5	-	-	SAMN14391534
Cherleria langii	LN76_1	MT103572	-	SAMN14391535
Cherleria langii	LN76_10	-	-	SAMN14391536
Cherleria langii	LN76_15	-	-	SAMN14391537
Cherleria langii	LN76_20	-	-	SAMN14391538
Cherleria langii	LN76_5	-	-	SAMN14391539
Cherleria langii	LN77_1	KC958826	KC958755	SAMN14391540
Cherleria langii	LN77_10	-	-	SAMN14391541
Cherleria langii	LN77_12	-	-	SAMN14391542
Cherleria langii	LN77_5	-	-	SAMN14391543
Cherleria langii	LN77_9	-	-	SAMN14391544
Cherleria langii	LN79_1	MT103573	-	SAMN14391545
Cherleria langii	LN79_10	-	-	SAMN14391546
Cherleria langii	LN79_15	-	-	SAMN14391547
Cherleria langii	LN79_20	-	-	SAMN14391548
Cherleria langii	LN79_5	-	-	SAMN14391549
Cherleria langii	LN80_1	MT103574	-	SAMN14391550
Cherleria langii	LN80_10	-	-	SAMN14391551
Cherleria langii	LN80_15	-	-	SAMN14391552
Cherleria langii	LN80_20	-	-	SAMN14391553
Cherleria langii	LN80_5	-	-	SAMN14391554
Cherleria laricifolia subsp. ophiolitica	LO50_1	KC958844	KC958773	SAMN14391555
Cherleria laricifolia subsp. ophiolitica	LO50_3	-	-	SAMN14391556
Cherleria laricifolia subsp. ophiolitica	LO50_5	-	-	SAMN14391557
Cherleria laricifolia subsp. ophiolitica	LO50_7	-	-	SAMN14391558
Cherleria laricifolia subsp. ophiolitica	LO50_9	-	-	SAMN14391559
Cherleria laricifolia subsp. ophiolitica	LO51_1	KC958845	KC958774	SAMN14391560
Cherleria laricifolia subsp. ophiolitica	LO51_15	-	-	SAMN14391561
Cherleria laricifolia subsp. ophiolitica	LO51_19	-	-	SAMN14391562
Cherleria laricifolia subsp. ophiolitica	LO51_4	-	-	SAMN14391563
Cherleria laricifolia subsp. ophiolitica	LO51_9	-	-	SAMN14391564
Cherleria laricifolia subsp. ophiolitica	LO52_1	KC958846	KC958775	SAMN14391565
Cherleria laricifolia subsp. ophiolitica	LO52_10	-	-	SAMN14391566
Cherleria laricifolia subsp. ophiolitica	LO52_15	-	-	SAMN14391567
Cherleria laricifolia subsp. ophiolitica	LO52_20	-	-	SAMN14391568
Cherleria laricifolia subsp. ophiolitica	LO52_5	-	-	SAMN14391569
Cherleria parnonia	PA229_1	KC958855	KC958783	SAMN14391570
Cherleria parnonia	PA5_15	-	-	SAMN14391571
Cherleria parnonia	PA6_4	KC958856	KC958784	SAMN14391572
Cherleria parnonia	PA7_12	-	-	SAMN14391573
Cherleria parnonia	PA8_13	-	-	SAMN14391574
Cherleria parnonia	PA9_12	-	-	SAMN14391575
Cherleria sedoides	SE152_1	KC958857	KC958785	SAMN14391576
Cherleria sedoides	SE46_1	KC958858	KC958786	SAMN14391577
Cherleria wettsteinii	WE2_12	-	-	SAMN14391578
Cherleria wettsteinii	WE2_13	-	-	SAMN14391579
Cherleria wettsteinii	WE2_14	-	-	SAMN14391580
Cherleria wettsteinii	WE2_15	-	-	SAMN14391581
Cherleria wettsteinii	WE2_11	KC958859	KC958787	-
